# Supplementary material for: Zebrafish Feed Intake: A Systematic Review for Standardizing Feeding Management in Laboratory Conditions
Source: Biology (Basel). 2024 Mar 23;13(4):209. doi: 10.3390/biology13040209 (PMC11047914; doi:10.3390/biology13040209)
Supplement: Supplementary file 1 [file biology-13-00209-s001.zip]

Archive with 1 entries (1 files):
- biology-2855012-supplementary.xlsx
